# Supplementary material for: Posterior Basolateral Amygdala is a Critical Amygdaloid Area for Temporal Lobe Epilepsy
Source: Adv Sci (Weinh). 2024 Oct 30;11(48):2407525. doi: 10.1002/advs.202407525 (PMC11672268; doi:10.1002/advs.202407525)
Supplement: Supplementary file 5 — Supplemental Table 1 [file ADVS-11-2407525-s002.xlsx]

## Sheet: Statistics for Figure 1-9
Figure	Group	Test	Experimental units / Sample size (n)	Descriptive statistics of (mean ± SEM)	P Value	Degrees of freedom & P / F / t / U / χ² / W / r value
Figure 1E	δ （mCherry vs. ChR2）	two-tailed unpaired t-test	mCherry = 6 mice	9.152e-010 ± 1.188e-010	mCherry vs. ChR2, P = 0.0063	t (10) = 3.447
			ChR2 = 6 mice	4.063e-008 ± 1.152e-008
	θ （mCherry vs. ChR2）	two-tailed unpaired t-test	mCherry = 6 mice	7.713e-010 ± 7.523e-011	mCherry vs. ChR2, P = 0.0006	t (10) = 4.970
			ChR2 = 6 mice	3.583e-008 ± 7.053e-009
	α （mCherry vs. ChR2）	two-tailed unpaired t-test	mCherry = 6 mice	9.582e-010 ± 1.166e-010	mCherry vs. ChR2, P = 0.0030	t (10) = 3.890
			ChR2 = 6 mice	1.203e-008 ± 2.844e-009
	β （mCherry vs. ChR2）	two-tailed unpaired t-test	mCherry = 6 mice	4.310e-010 ± 2.336e-011	mCherry vs. ChR2, P = 0.0008	t (10) = 4.739
			ChR2 = 6 mice	8.655e-009 ± 1.735e-009
	γ （mCherry vs. ChR2）	two-tailed unpaired t-test	mCherry = 6 mice	1.070e-009 ± 8.902e-011	mCherry vs. ChR2, P < 0.0001	t (10) = 7.608
			ChR2 = 6 mice	5.458e-009 ± 5.700e-010
Figure 1F	Pre-light (mCherry vs. ChR2)	Mann-Whitney U test	mCherry = 6 mice	0.000 ± 0.000	mCherry vs. ChR2, P > 0.9999	U = 18
			ChR2 = 6 mice	0.000 ± 0.000
	Light (mCherry vs. ChR2)	Mann-Whitney U test	mCherry = 6 mice	0.000 ± 0.000	mCherry vs. ChR2, P = 0.0022	U = 0
			ChR2 = 6 mice	5.500 ± 0.2236
Figure 1G	mCherry vs. ChR2	Chi-square test	mCherry = 6 mice		mCherry vs. ChR2, P = 0.0455	χ² (1) = 4.000
			ChR2 = 6 mice
Figure 1I right panel	pre vs. light vs. post	Friedman test followed by Dunn's multiple comparisons test	pre = 6 mcie	1.000 ± 0.000	pre vs. light, P = 0.2498 pre vs. post, P = 0.0016 light vs. post, P = 0.2498	P = 0.0001, F (2, 15) = 12
			light = 6 mcie	2.788 ± 0.5235
			post = 6 mcie	4.998 ± 1.076
Figure 1F	Pre-light (mCherry vs. ChR2)	Mann-Whitney U test	mCherry = 6 mice	0.000 ± 0.000	mCherry vs. ChR2, P > 0.9999	U = 18
			ChR2 = 6 mice	0.000 ± 0.000
	Light (mCherry vs. ChR2)	Mann-Whitney U test	mCherry = 6 mice	0.000 ± 0.000	mCherry vs. ChR2, P = 0.0022	U = 0
			ChR2 = 6 mice	100.0 ± 0.000
Figure 2G	Correlation of △F/F and EEG amplitude	Pearson correlation coefficient	n = 1000 points		P < 0.0001	r = 0.9644
Figure 2K	Correlation of △F/F and EEG amplitude	Pearson correlation coefficient	n = 1000 points		P < 0.0001	r = 0.2386
Figure 3D	δ （mCherry vs. ChR2）	two-tailed unpaired t-test	mCherry = 6 mice	2.722e-009 ± 3.469e-010	mCherry vs. ChR2, P = 0.9489	t (10) = 0.06568
			ChR2 = 6 mice	2.683e-009 ± 4.693e-010
	θ （mCherry vs. ChR2）	two-tailed unpaired t-test	mCherry = 6 mice	1.329e-009 ± 1.621e-010	mCherry vs. ChR2, P = 0.0984	t (10) = 1.823
			ChR2 = 6 mice	1.967e-009 ± 3.103e-010
	α （mCherry vs. ChR2）	two-tailed unpaired t-test	mCherry = 6 mice	1.047e-009 ± 1.992e-010	mCherry vs. ChR2, P = 0.4188	t (10) = 0.8432
			ChR2 = 6 mice	8.507e-010 ± 1.210e-010
	β （mCherry vs. ChR2）	two-tailed unpaired t-test	mCherry = 6 mice	5.350e-010 ± 6.552e-011	mCherry vs. ChR2, P = 0.1520	t (10) = 1.551
			ChR2 = 6 mice	7.248e-010 ± 1.034e-010
	γ （mCherry vs. ChR2）	two-tailed unpaired t-test	mCherry = 6 mice	9.902e-010 ± 1.013e-010	mCherry vs. ChR2, P = 0.7343	t (10) = 0.349
			ChR2 = 6 mice	1.045e-009 ± 1.213e-010
Figure 3E	Pre-light (mCherry vs. ChR2)	Mann-Whitney U test	mCherry = 6 mice	0.000 ± 0.000	mCherry vs. ChR2, P > 0.9999	U = 18
			ChR2 = 6 mice	0.000 ± 0.000
	Light (mCherry vs. ChR2)	Mann-Whitney U test	mCherry = 6 mice	0.000 ± 0.000	mCherry vs. ChR2, P > 0.9999	U = 18
			ChR2 = 6 mice	0.000 ± 0.000
Figure 3G	δ （mCherry vs. ChR2）	two-tailed unpaired t-test	mCherry = 8 mice	1.607e-009 ± 2.524e-010	mCherry vs. ChR2, P = 0.0006	t (14) = 4.408
			ChR2 = 8 mice	9.493e-008 ± 2.117e-008
	θ （mCherry vs. ChR2）	two-tailed unpaired t-test	mCherry = 8 mice	7.484e-010 ± 8.903e-011	mCherry vs. ChR2, P < 0.0001	t (14) = 6.501
			ChR2 = 8 mice	5.461e-008 ± 8.285e-009
	α （mCherry vs. ChR2）	two-tailed unpaired t-test	mCherry = 8 mice	7.670e-010 ± 1.047e-010	mCherry vs. ChR2, P < 0.0001	t (14) = 9.496
			ChR2 = 8 mice	1.865e-008 ± 1.880e-009
	β （mCherry vs. ChR2）	two-tailed unpaired t-test	mCherry = 8 mice	4.260e-010 ± 3.645e-011	mCherry vs. ChR2, P < 0.0001	t (14) = 11.87
			ChR2 = 8 mice	2.619e-008 ± 2.171e-009
	γ （mCherry vs. ChR2）	two-tailed unpaired t-test	mCherry = 8 mice	1.371e-009 ± 4.726e-011	mCherry vs. ChR2, P < 0.0001	t (14) = 10.68
			ChR2 = 8 mice	2.051e-008 ± 1.791e-009
Figure 3H	Pre-light (mCherry vs. ChR2)	Mann-Whitney U test	mCherry = 8 mice	0.000 ± 0.000	mCherry vs. ChR2, P > 0.9999	U = 32
			ChR2 = 8 mice	0.000 ± 0.000
	Light (mCherry vs. ChR2)	Mann-Whitney U test	mCherry = 8 mice	0.000 ± 0.000	mCherry vs. ChR2, P = 0.0002	U = 0
			ChR2 = 8 mice	5.000 ± 0.000
Figure 3J	δ （mCherry vs. ChR2）	two-tailed unpaired t-test	mCherry = 6 mice	1.372e-009 ± 2.054e-010	mCherry vs. ChR2, P = 0.0039	t (12) = 3.567
			ChR2 = 8 mice	3.434e-008 ± 7.920e-009
	θ （mCherry vs. ChR2）	two-tailed unpaired t-test	mCherry = 6 mice	1.286e-009 ± 1.771e-010	mCherry vs. ChR2, P = 0.0031	t (12) = 3.692
			ChR2 = 8 mice	3.944e-008 ± 8.856e-009
	α （mCherry vs. ChR2）	two-tailed unpaired t-test	mCherry = 6 mice	7.730e-010 ± 1.243e-010	mCherry vs. ChR2, P = 0.0008	t (12) = 4.421
			ChR2 = 8 mice	1.501e-008 ± 2.760e-009
	β （mCherry vs. ChR2）	two-tailed unpaired t-test	mCherry = 6 mice	5.192e-010 ± 4.887e-011	mCherry vs. ChR2, P = 0.0005	t (12) = 4.682
			ChR2 = 8 mice	1.514e-008 ± 2.676e-009
	γ （mCherry vs. ChR2）	two-tailed unpaired t-test	mCherry = 6 mice	1.688e-009 ± 5.137e-010	mCherry vs. ChR2, P = 0.0012	t (12) = 4.205
			ChR2 = 8 mice	9.085e-009 ± 1.460e-009
Figure 3K	Pre-light (mCherry vs. ChR2)	Mann-Whitney U test	mCherry = 6 mice	0.000 ± 0.000	mCherry vs. ChR2, P > 0.9999	U = 24
			ChR2 = 8 mice	0.000 ± 0.000
	Light (mCherry vs. ChR2)	Mann-Whitney U test	mCherry = 6 mice	0.000 ± 0.000	mCherry vs. ChR2, P = 0.0003	U = 0
			ChR2 = 8 mice	5.000 ± 0.000
Figure 3M	δ （mCherry vs. ChR2）	two-tailed unpaired t-test	mCherry = 7 mice	1.834e-009 ± 2.685e-010	mCherry vs. ChR2, P < 0.0001	t (12) = 9.785
			ChR2 = 7 mice	1.813e-008 ± 1.643e-009
	θ （mCherry vs. ChR2）	two-tailed unpaired t-test	mCherry = 7 mice	9.937e-010 ± 7.462e-011	mCherry vs. ChR2, P = 0.0014	t (12) = 4.144
			ChR2 = 7 mice	2.261e-008 ± 5.216e-009
	α （mCherry vs. ChR2）	two-tailed unpaired t-test	mCherry = 7 mice	1.181e-009 ± 1.770e-010	mCherry vs. ChR2, P < 0.0001	t (12) = 7.662
			ChR2 = 7 mice	1.300e-008 ± 1.532e-009
	β （mCherry vs. ChR2）	two-tailed unpaired t-test	mCherry = 7 mice	4.541e-010 ± 6.390e-011	mCherry vs. ChR2, P = 0.0002	t (12) = 5.265
			ChR2 = 7 mice	2.096e-008 ± 3.894e-009
	γ （mCherry vs. ChR2）	two-tailed unpaired t-test	mCherry = 7 mice	1.207e-009 ± 2.248e-010	mCherry vs. ChR2, P < 0.0001	t (12) = 6.087
			ChR2 = 7 mice	1.124e-008 ± 1.632e-009
Figure 3N	Pre-light (mCherry vs. ChR2)	Mann-Whitney U test	mCherry = 7 mice	0.000 ± 0.000	mCherry vs. ChR2, P > 0.9999	U = 24.5
			ChR2 = 7 mice	0.000 ± 0.000
	Light (mCherry vs. ChR2)	Mann-Whitney U test	mCherry = 7 mice	0.000 ± 0.000	mCherry vs. ChR2, P = 0.0006	U = 0
			ChR2 = 7 mice	5.000 ± 0.000
Figure 3P	δ （mCherry vs. ChR2）	two-tailed unpaired t-test	mCherry = 8 mice	1.184e-009 ± 1.610e-010	mCherry vs. ChR2, P = 0.0336	t (14) = 2.356
			ChR2 = 8 mice	7.254e-010 ± 1.094e-010
	θ （mCherry vs. ChR2）	two-tailed unpaired t-test	mCherry = 8 mice	8.654e-010 ± 4.943e-011	mCherry vs. ChR2, P = 0.5010	t (14) = 0.6908
			ChR2 = 8 mice	9.976e-010 ± 1.849e-010
	α （mCherry vs. ChR2）	two-tailed unpaired t-test	mCherry = 8 mice	1.243e-009 ± 1.898e-010	mCherry vs. ChR2, P = 0.0575	t (14) = 2.069
			ChR2 = 8 mice	7.584e-010 ± 1.372e-010
	β （mCherry vs. ChR2）	two-tailed unpaired t-test	mCherry = 8 mice	6.163e-010 ± 5.113e-011	mCherry vs. ChR2, P = 0.2873	t (14) = 1.106
			ChR2 = 8 mice	6.941e-010 ± 4.839e-011
	γ （mCherry vs. ChR2）	two-tailed unpaired t-test	mCherry = 8 mice	1.781e-009 ± 1.651e-010	mCherry vs. ChR2, P = 0.4407	t (14) = 0.7935
			ChR2 = 8 mice	1.629e-009 ± 9.839e-011
Figure 3Q	Pre-light (mCherry vs. ChR2)	Mann-Whitney U test	mCherry = 8 mice	0.000 ± 0.000	mCherry vs. ChR2, P > 0.9999	U = 32
			ChR2 = 8 mice	0.000 ± 0.000
	Light (mCherry vs. ChR2)	Mann-Whitney U test	mCherry = 8 mice	0.000 ± 0.000	mCherry vs. ChR2, P > 0.9999	U = 32
			ChR2 = 8 mice	0.000 ± 0.000
Figure 4D	δ （Pre-light vs. Light）	two-tailed paired t-test	Pre-light = 6 mice	2.082e-009 ± 7.198e-010	Pre-light vs. Light, P = 0.0124	t (5) = 3.815
			Light = 6 mice	1.832e-008 ± 4.739e-009
	θ （Pre-light vs. Light）	two-tailed paired t-test	Pre-light = 6 mice	1.434e-009 ± 2.347e-010	Pre-light vs. Light, P = 0.0009	t (5) = 7.097
			Light = 6 mice	1.982e-008 ± 2.524e-009
	α （Pre-light vs. Light）	two-tailed paired t-test	Pre-light = 6 mice	5.892e-010 ± 2.468e-010	Pre-light vs. Light, P = 0.0097	t (5) = 4.060
			Light = 6 mice	1.269e-008 ± 2.921e-009
	β （Pre-light vs. Light）	two-tailed paired t-test	Pre-light = 6 mice	4.548e-010 ± 1.542e-010	Pre-light vs. Light, P = 0.0003	t (5) = 8.625
			Light = 6 mice	2.348e-008 ± 2.695e-009
	γ （Pre-light vs. Light）	two-tailed paired t-test	Pre-light = 6 mice	1.928e-009 ± 2.790e-010	Pre-light vs. Light, P = 0.0031	t (5) = 5.327
			Light = 6 mice	2.203e-008 ± 3.657e-009
Figure 4E	Pre-light vs. Light	Wilcoxon test	Pre-light = 6 mice	0.000 ± 0.000	Pre-light vs. Light, P = 0.0313	W = 21
			Light = 6 mice	5.000 ± 0.000
Figure 4G	δ （Pre-light vs. Light）	two-tailed paired t-test	Pre-light = 6 mice	1.546e-009 ± 2.985e-010	Pre-light vs. Light, P = 0.5051	t (5) = 0.7177
			Light = 6 mice	1.436e-009 ± 3.583e-010
	θ （Pre-light vs. Light）	two-tailed paired t-test	Pre-light = 6 mice	1.114e-009 ± 2.211e-010	Pre-light vs. Light, P = 0.2117	t (5) = 1.432
			Light = 6 mice	9.647e-010 ± 2.225e-010
	α （Pre-light vs. Light）	two-tailed paired t-test	Pre-light = 6 mice	6.810e-010 ± 1.448e-010	Pre-light vs. Light, P = 0.1821	t (5) = 1.549
			Light = 6 mice	6.362e-010 ± 1.569e-010
	β （Pre-light vs. Light）	two-tailed paired t-test	Pre-light = 6 mice	6.320e-010 ± 1.483e-010	Pre-light vs. Light, P = 0.1532	t (5) = 1.683
			Light = 6 mice	6.942e-010 ± 1.491e-010
	γ （Pre-light vs. Light）	two-tailed paired t-test	Pre-light = 6 mice	1.855e-009 ± 2.365e-010	Pre-light vs. Light, P = 0.6116	t (5) = 0.5412
			Light = 6 mice	1.812e-009 ± 2.605e-010
Figure 4H	Pre-light vs. Light	Wilcoxon test	Pre-light = 6 mice	0.000 ± 0.000	Pre-light vs. Light, P value is not applicable due to identical data
			Light = 6 mice	0.000 ± 0.000
Figure 4J	δ （Pre-light vs. Light）	two-tailed paired t-test	Pre-light = 6 mice	1.672e-009 ± 3.971e-010	Pre-light vs. Light, P = 0.1097	t (5) = 1.942
			Light = 6 mice	1.377e-009 ± 3.498e-010
	θ （Pre-light vs. Light）	two-tailed paired t-test	Pre-light = 6 mice	1.022e-009 ± 2.201e-010	Pre-light vs. Light, P = 0.5751	t (5) = 0.5993
			Light = 6 mice	9.642e-010 ± 1.576e-010
	α （Pre-light vs. Light）	two-tailed paired t-test	Pre-light = 6 mice	6.805e-010 ± 1.789e-010	Pre-light vs. Light, P = 0.7284	t (5) = 0.3674
			Light = 6 mice	6.527e-010 ± 1.446e-010
	β （Pre-light vs. Light）	two-tailed paired t-test	Pre-light = 6 mice	6.537e-010 ± 1.244e-010	Pre-light vs. Light, P = 0.0696	t (5) = 2.302
			Light = 6 mice	7.370e-010 ± 1.432e-010
	γ （Pre-light vs. Light）	two-tailed paired t-test	Pre-light = 6 mice	1.943e-009 ± 1.832e-010	Pre-light vs. Light, P = 0.5632	t (5) = 0.6187
			Light = 6 mice	2.022e-009 ± 2.439e-010
Figure 4K	Pre-light vs. Light	Wilcoxon test	Pre-light = 6 mice	0.000 ± 0.000	Pre-light vs. Light, P value is not applicable due to identical data
			Light = 6 mice	0.000 ± 0.000
Figure 5D	δ （Control vs. DTA）	two-tailed unpaired t-test	Control = 8 mice	4.811e-008 ± 1.081e-008	Control vs. DTA, P = 0.0076	t (14) = 3.113
			DTA = 8 mice	1.260e-008 ± 3.655e-009
	θ （Control vs. DTA）	two-tailed unpaired t-test	Control = 8 mice	3.908e-008 ± 7.080e-009	Control vs. DTA, P = 0.0005	t (14) = 4.465
			DTA = 8 mice	6.505e-009 ± 1.759e-009
	α （Control vs. DTA）	two-tailed unpaired t-test	Control = 8 mice	9.156e-009 ± 1.393e-009	Control vs. DTA, P = 0.0004	t (14) = 4.561
			DTA = 8 mice	2.290e-009 ± 5.700e-010
	β （Control vs. DTA）	two-tailed unpaired t-test	Control = 8 mice	1.060e-008 ± 1.570e-009	Control vs. DTA, P = 0.0049	t (14) = 3.339
			DTA = 8 mice	4.203e-009 ± 1.096e-009
	γ （Control vs. DTA）	two-tailed unpaired t-test	Control = 8 mice	5.586e-009 ± 7.126e-010	Control vs. DTA, P = 0.0461	t (14) = 2.188
			DTA = 8 mice	3.743e-009 ± 4.495e-010
Figure 5E	Control vs. DTA	Mann-Whitney U test	Control = 8 mice	5.250 ± 0.1637	Control vs. DTA, P = 0.0002	U = 0
			DTA = 8 mice	1.625 ± 0.3239
Figure 5G	δ （Control vs. DTA）	two-tailed unpaired t-test	Control = 8 mice	4.038e-008 ± 7.678e-009	Control vs. DTA, P = 0.8727	t (14) = 0.1632
			DTA = 8 mice	3.895e-008 ± 4.153e-009
	θ （Control vs. DTA）	two-tailed unpaired t-test	Control = 8 mice	3.020e-008 ± 6.325e-009	Control vs. DTA, P = 0.4147	t (14) = 0.8406
			DTA = 8 mice	2.440e-008 ± 2.766e-009
	α （Control vs. DTA）	two-tailed unpaired t-test	Control = 8 mice	1.255e-008 ± 2.290e-009	Control vs. DTA, P = 0.5319	t (14) = 0.6410
			DTA = 8 mice	9.995e-009 ± 3.258e-009
	β （Control vs. DTA）	two-tailed unpaired t-test	Control = 8 mice	1.442e-008 ± 3.375e-009	Control vs. DTA, P = 0.9673	t (14) = 0.04169
			DTA = 8 mice	1.461e-008 ± 2.928e-009
	γ （Control vs. DTA）	two-tailed unpaired t-test	Control = 8 mice	6.815e-009 ± 1.166e-009	Control vs. DTA, P = 0.3637	t (14) = 0.9389
			DTA = 8 mice	1.015e-008 ± 3.359e-009
Figure 5H	Control vs. DTA	Mann-Whitney U test	Control = 8 mice	5.250 ± 0.1637	Control vs. DTA, P > 0.9999	U = 28
			DTA = 8 mice	5.375 ± 0.1830
Figure 5J	δ （Control vs. DTA）	two-tailed unpaired t-test	Control = 8 mice	6.031e-008 ± 1.269e-008	Control vs. DTA, P = 0.7709	t (14) = 0.2969
			DTA = 8 mice	5.574e-008 ± 8.745e-009
	θ （Control vs. DTA）	two-tailed unpaired t-test	Control = 8 mice	3.570e-008 ± 6.591e-009	Control vs. DTA, P = 0.8261	t (14) = 0.2238
			DTA = 8 mice	3.793e-008 ± 7.435e-009
	α （Control vs. DTA）	two-tailed unpaired t-test	Control = 8 mice	1.178e-008 ± 2.913e-009	Control vs. DTA, P = 0.8187	t (14) = 0.2335
			DTA = 8 mice	1.257e-008 ± 1.666e-009
	β （Control vs. DTA）	two-tailed unpaired t-test	Control = 8 mice	1.344e-008 ± 2.270e-009	Control vs. DTA, P = 0.7490	t (14) = 0.3263
			DTA = 8 mice	1.439e-008 ± 1.811e-009
	γ （Control vs. DTA）	two-tailed unpaired t-test	Control = 8 mice	8.474e-009 ± 1.190e-009	Control vs. DTA, P = 0.4841	t (14) = 0.7188
			DTA = 8 mice	9.863e-009 ± 1.523e-009
Figure 5K	Control vs. DTA	Mann-Whitney U test	Control = 8 mice	5.125 ± 0.1250	Control vs. DTA, P > 0.9999	U = 28
			DTA = 8 mice	5.250 ± 0.1637
Figure 6F	ACSF vs. TTX vs. TTX+4-AP vs. TTX+4-AP+PTX	Friedman test	ACSF, n = 10 cells from 5 mcie	163.2 ± 30.00	ACSF vs. TTX, P = 0.0002 ACSF vs. TTX+4-AP, P = 0.2987 ACSF vs. TTX+4-AP+PTX, P < 0.0001 TTX vs. TTX+4-AP, P = 0.0073 TTX vs. TTX+4-AP+PTX, P = 0.6033 TTX+4-AP vs. TTX+4-AP+PTX, P = 0.0014	P < 0.0001, F (3, 36) = 26.13
			TTX, n = 10 cells from 5 mcie	1.260 ± 0.5976
			TTX+4-AP, n = 10 cells from 5 mcie	125.1 ± 22.56
			TTX+4-AP+PTX, n = 10 cells from 5 mcie	0.4400 ± 0.2330
Figure 6M	ACSF vs. TTX vs. TTX+4-AP vs. TTX+4-AP+PTX	Friedman test	ACSF, n = 9 cells from 4 mcie	170.5 ± 28.86	ACSF vs. TTX, P = 0.0002 ACSF vs. TTX+4-AP, P = 0.2012 ACSF vs. TTX+4-AP+PTX, P < 0.0001 TTX vs. TTX+4-AP, P = 0.0137 TTX vs. TTX+4-AP+PTX, P = 0.7150 TTX+4-AP vs. TTX+4-AP+PTX, P = 0.0047	P < 0.0001, F (3, 32) = 24.17
			TTX, n = 9 cells from 4 mcie	0.6778 ± 0.4034
			TTX+4-AP, n = 9 cells from 4 mcie	117.4 ± 23.19
			TTX+4-AP+PTX, n = 9 cells from 4 mcie	0.3778 ± 0.2146
Figure 7B	mCherry vs. DTA	Log-rank test	mCherry = 8 mice		mCherry vs. DTA, P = 0.0001	χ² (1) = 14.56
			DTA = 8 mice
Figure 7D	mCherry vs. DTA	Log-rank test	mCherry = 8 mice		mCherry vs. DTA, P = 0.0247	χ² (1) = 5.043
			DTA = 8 mice
Figure 7E	mCherry vs. DTA	Mann-Whitney U test	mCherry = 8 mice	0.000 ± 0.000	mCherry vs. DTA, P = 0.0002	U = 0
			DTA = 8 mice	5.500 ± 0.1890
Figure 7G	mCherry vs. DTA	Log-rank test	mCherry = 7 mice		mCherry vs. DTA, P = 0.0004	χ² (1) = 12.76
			DTA = 7 mice
Figure 7I	mCherry vs. DTA	Log-rank test	mCherry = 7 mice		mCherry vs. DTA, P = 0.0817	χ² (1) = 3.031
			DTA = 7 mice
Figure 7J	mCherry vs. DTA	Mann-Whitney U test	mCherry = 7 mice	0.000 ± 0.000	mCherry vs. DTA, P = 0.0006	U = 0
			DTA = 7 mice	5.429 ± 0.2020
Figure 8I	δ （mCherry vs. ChR2）	two-tailed unpaired t-test	mCherry = 7 mice	1.804e-009 ± 2.768e-010	mCherry vs. ChR2, P = 0.0005	t (12) = 4.671
			ChR2 = 7 mice	2.354e-008 ± 4.644e-009
	θ （mCherry vs. ChR2）	two-tailed unpaired t-test	mCherry = 7 mice	7.276e-010 ± 1.353e-010	mCherry vs. ChR2, P = 0.0001	t (12) = 5.690
			ChR2 = 7 mice	1.934e-008 ± 3.268e-009
	α （mCherry vs. ChR2）	two-tailed unpaired t-test	mCherry = 7 mice	3.429e-010 ± 5.540e-011	mCherry vs. ChR2, P < 0.0001	t (12) = 8.863
			ChR2 = 7 mice	7.894e-009 ± 8.502e-010
	β （mCherry vs. ChR2）	two-tailed unpaired t-test	mCherry = 7 mice	3.306e-010 ± 3.696e-011	mCherry vs. ChR2, P < 0.0001	t (12) = 5.984
			ChR2 = 7 mice	1.266e-008 ± 2.060e-009
	γ （mCherry vs. ChR2）	two-tailed unpaired t-test	mCherry = 7 mice	8.097e-010 ± 8.951e-011	mCherry vs. ChR2, P = 0.0002	t (12) = 5.150
			ChR2 = 7 mice	1.060e-008 ± 1.898e-009
Figure 8J	Pre-light (mCherry vs. ChR2)	Mann-Whitney U test	mCherry = 7 mice	0.000 ± 0.000	mCherry vs. ChR2, P > 0.9999	U = 24.5
			ChR2 = 7 mice	0.000 ± 0.000
	Light (mCherry vs. ChR2)	Mann-Whitney U test	mCherry = 7 mice	0.000 ± 0.000	mCherry vs. ChR2, P = 0.0006	U = 0
			ChR2 = 7 mice	5.000 ± 0.000
Figure 9D	Control vs. DTA	Mann-Whitney U test	Control = 12 mice	4.846 ± 0.1764	Control vs. DTA, P < 0.0001	U = 1
			DTA = 12 mice	2.558 ± 0.1699
Figure 9E	Control vs. DTA	Chi-square test	Control = 12 mice		Control vs. DTA, P = 0.0285	χ² (1) = 4.800
			DTA = 12 mice
Figure 9F	δ （Control vs. DTA）	two-tailed unpaired t-test	Control = 12 mice	2.601e-008 ± 5.710e-009	Control vs. DTA, P = 0.0016	t (22) = 3.597
			DTA = 12 mice	5.256e-009 ± 8.284e-010
	θ （Control vs. DTA）	two-tailed unpaired t-test	Control = 12 mice	1.050e-008 ± 1.246e-009	Control vs. DTA, P < 0.0001	t (22) = 6.267
			DTA = 12 mice	2.348e-009 ± 3.725e-010
	α （Control vs. DTA）	two-tailed unpaired t-test	Control = 12 mice	4.937e-009 ± 6.437e-010	Control vs. DTA, P < 0.0001	t (22) = 6.253
			DTA = 12 mice	8.543e-010 ± 1.090e-010
	β （Control vs. DTA）	two-tailed unpaired t-test	Control = 12 mice	7.134e-009 ± 1.075e-009	Control vs. DTA, P < 0.0001	t (22) = 5.553
			DTA = 12 mice	1.104e-009 ± 1.533e-010
	γ （Control vs. DTA）	two-tailed unpaired t-test	Control = 12 mice	4.454e-009 ± 6.079e-010	Control vs. DTA, P = 0.0002	t (22) = 4.386
			DTA = 12 mice	1.631e-009 ± 2.119e-010
Figure 9I	Control vs. DTA	two-tailed unpaired t test	Control = 8 mice	452.6 ± 85.06	Control vs. DTA, P = 0.0018	t (14) = 3.843
			DTA = 8 mice	110.6 ± 26.16
Figure 9K	Control vs. DTA	Chi-square test	Control = 8 mice		Control vs. DTA, P = 0.0209	χ² (1) = 5.333
			DTA = 8 mice

## Sheet:  Statistics for Figure S1-11
Figure	Group	Test	Experimental units / Sample size (n)	Descriptive statistics of (mean ± SEM)	P Value	Degrees of freedom & P / F / t / U / χ² value
Figure S1C	δ （Pre-light vs. Light）	two-tailed paired t-test	Pre-light = 6 mice	2.668e-009 ± 3.782e-010	Pre-light vs. Light, P = 0.1710	t (5) = 1.598
			Light = 6 mice	1.992e-009 ± 2.889e-010
	θ （Pre-light vs. Light）	two-tailed paired t-test	Pre-light = 6 mice	1.101e-009 ± 1.850e-010	Pre-light vs. Light, P = 0.8479	t (5) = 0.2020
			Light = 6 mice	1.123e-009 ± 1.442e-010
	α （Pre-light vs. Light）	two-tailed paired t-test	Pre-light = 6 mice	1.039e-009 ± 1.678e-010	Pre-light vs. Light, P = 0.1587	t (5) = 1.656
			Light = 6 mice	8.985e-010 ± 1.193e-010
	β （Pre-light vs. Light）	two-tailed paired t-test	Pre-light = 6 mice	6.907e-010 ± 8.324e-011	Pre-light vs. Light, P = 0.0919	t (5) = 1.864
			Light = 6 mice	9.268e-010 ± 9.553e-011
	γ （Pre-light vs. Light）	two-tailed paired t-test	Pre-light = 6 mice	1.630e-009 ± 1.844e-010	Pre-light vs. Light, P = 0.8607	t (5) = 0.1848
			Light = 6 mice	1.645e-009 ± 1.355e-010
Figure S1D	Pre-light vs. Light	Wilcoxon test	Pre-light = 6 mice	0.000 ± 0.000	Pre-light vs. Light, P value is not applicable due to identical data
			Light = 6 mice	0.000 ± 0.000
Figure S4C	δ （Pre-light vs. Light）	two-tailed paired t-test	Pre-light = 6 mice	2.642e-009 ± 5.220e-010	Pre-light vs. Light, P = 0.0896	t (5) = 2.101
			Light = 6 mice	1.575e-009 ± 3.036e-010
	θ （Pre-light vs. Light）	two-tailed paired t-test	Pre-light = 6 mice	1.146e-009 ± 2.025e-010	Pre-light vs. Light, P = 0.2172	t (5) = 1.411
			Light = 6 mice	9.492e-010 ± 1.055e-010
	α （Pre-light vs. Light）	two-tailed paired t-test	Pre-light = 6 mice	9.707e-010 ± 1.845e-010	Pre-light vs. Light, P = 0.0823	t (5) = 2.168
			Light = 6 mice	7.003e-010 ± 1.174e-010
	β （Pre-light vs. Light）	two-tailed paired t-test	Pre-light = 6 mice	7.220e-010 ± 1.076e-010	Pre-light vs. Light, P = 0.5969	t (5) = 0.5644
			Light = 6 mice	7.645e-010 ± 7.785e-011
	γ （Pre-light vs. Light）	two-tailed paired t-test	Pre-light = 6 mice	1.550e-009 ± 1.559e-010	Pre-light vs. Light, P = 0.1831	t (5) = 1.544
			Light = 6 mice	1.351e-009 ± 1.198e-010
Figure S4D	Pre-light vs. Light	Wilcoxon test	Pre-light = 6 mice	0.000 ± 0.000	Pre-light vs. Light, P value is not applicable due to identical data
			Light = 6 mice	0.000 ± 0.000
Figure S5A	pBLA-IC vs. pBLA-BNST vs. pBLA-CeA	one-way ANOVA followed by Tukey’s multiple comparisons test	pBLA-IC = 8 mice	5.109 ± 0.6275	pBLA-IC vs. pBLA-BNST, P = 0.7184 pBLA-IC vs. pBLA-CeA, P = 0.5978 pBLA-BNST vs. pBLA-CeA, P = 0.9726	P = 0.5900, F (2, 20) = 0.5417
			pBLA-BNST = 8 mice	5.902 ± 0.7772
			pBLA-CeA = 7 mice	6.138 ± 0.7949
Figure S5B	pBLA-IC vs. pBLA-BNST vs. pBLA-CeA	one-way ANOVA followed by Tukey’s multiple comparisons test	pBLA-IC = 8 mice	39.87 ± 4.339	pBLA-IC vs. pBLA-BNST, P = 0.9277 pBLA-IC vs. pBLA-CeA, P = 0.9053 pBLA-BNST vs. pBLA-CeA, P = 0.7174	P = 0.7392, F (2, 20) = 0.3067
			pBLA-BNST = 8 mice	42.02 ± 4.438
			pBLA-CeA = 7 mice	37.30 ± 3.613
Figure S7C	mCherry vs. ChR2	two-tailed unpaired t-test	mCherry = 4 mice	0.01553 ± 0.05247	mCherry vs. ChR2, P = 0.0004	t (8) = 5.717
			ChR2 = 6 mice	0.8816 ± 0.1166
Figure S8C	δ （Pre-light vs. Light）	two-tailed paired t-test	Pre-light = 6 mice	3.267e-009 ± 8.142e-010	Pre-light vs. Light, P = 0.5282	t (5) = 0.6775
			Light = 6 mice	2.927e-009 ± 6.433e-010
	θ （Pre-light vs. Light）	two-tailed paired t-test	Pre-light = 6 mice	8.268e-010 ± 1.221e-010	Pre-light vs. Light, P = 0.1101	t (5) = 1.940
			Light = 6 mice	1.151e-009 ± 2.249e-010
	α （Pre-light vs. Light）	two-tailed paired t-test	Pre-light = 6 mice	1.100e-009 ± 2.660e-010	Pre-light vs. Light, P = 0.3022	t (5) = 1.150
			Light = 6 mice	1.246e-009 ± 2.642e-010
	β （Pre-light vs. Light）	two-tailed paired t-test	Pre-light = 6 mice	5.163e-010 ± 5.714e-011	Pre-light vs. Light, P = 0.0384	t (5) = 2.791
			Light = 6 mice	6.937e-010 ± 9.799e-011
	γ （Pre-light vs. Light）	two-tailed paired t-test	Pre-light = 6 mice	1.972e-009 ± 3.458e-010	Pre-light vs. Light, P = 0.3828	t (5) = 0.9563
			Light = 6 mice	2.092e-009 ± 2.351e-010
Figure S8D	Pre-light vs. Light	Wilcoxon test	Pre-light = 6 mice	0.000 ± 0.000	Pre-light vs. Light, P value is not applicable due to identical data
			Light = 6 mice	0.000 ± 0.000
Figure S8G	δ （Pre-light vs. Light）	two-tailed paired t-test	Pre-light = 7 mice	5.671e-010 ± 5.150e-011	Pre-light vs. Light, P = 0.9724	t (6) = 0.03609
			Light = 7 mice	5.657e-010 ± 6.862e-011
	θ （Pre-light vs. Light）	two-tailed paired t-test	Pre-light = 7 mice	4.186e-010 ± 3.809e-011	Pre-light vs. Light, P = 0.4790	t (6) = 0.7547
			Light = 7 mice	4.336e-010 ± 3.741e-011
	α （Pre-light vs. Light）	two-tailed paired t-test	Pre-light = 7 mice	2.820e-010 ± 2.803e-011	Pre-light vs. Light, P = 0.8196	t (6) = 0.2383
			Light = 7 mice	2.857e-010 ± 2.606e-011
	β （Pre-light vs. Light）	two-tailed paired t-test	Pre-light = 7 mice	2.730e-010 ± 2.982e-011	Pre-light vs. Light, P = 0.1207	t (6) = 1.807
			Light = 7 mice	3.667e-010 ± 7.114e-011
	γ （Pre-light vs. Light）	two-tailed paired t-test	Pre-light = 7 mice	7.036e-010 ± 6.403e-011	Pre-light vs. Light, P = 0.3316	t (6) = 1.056
			Light = 7 mice	7.240e-010 ± 7.736e-011
Figure S8H	Pre-light vs. Light	Wilcoxon test	Pre-light = 7 mice	0.000 ± 0.000	Pre-light vs. Light, P value is not applicable due to identical data
			Light = 7 mice	0.000 ± 0.000
Figure S10D	mCherry vs. hM4Di	Mann-Whitney U test	Control = 13 mice	4.202 ± 0.1806	Control vs. DTA, P < 0.0001	U = 9.5
			DTA = 13 mice	2.804 ± 0.1751
Figure S10E	mCherry vs. hM4Di	Chi-square test	Control = 13 mice		Control vs. DTA, P = 0.1410	χ² (1) = 2.167
			DTA = 13 mice
Figure S10F	δ （Control vs. mCherry vs. DTA vs. hM4Di）	one-way ANOVA with Fisher’s least significant difference (LSD) test	Control = 12 mice	2.601e-008 ± 5.710e-009	Control vs. mCherry, P = 0.6256 Control vs. DTA, P = 0.0035 Control vs. hM4Di, P = 0.0710 mCherry vs. DTA, P = 0.0007 mCherry vs. hM4Di, P = 0.0211 DTA vs. hM4Di, P = 0.2037	P = 0.0024, F (3, 46) = 5.585
			mCherry = 13 mice	2.926e-008 ± 6.675e-009
			DTA = 12 mice	5.256e-009 ± 8.284e-010
			hM4Di = 13 mice	1.378e-008 ± 2.784e-009
	θ （Control vs. mCherry vs. DTA vs. hM4Di）	one-way ANOVA with Fisher’s least significant difference (LSD) test	Control = 12 mice	1.050e-008 ± 1.246e-009	Control vs. mCherry, P = 0.8919 Control vs. DTA, P < 0.0001 Control vs. hM4Di, P = 0.0017 mCherry vs. DTA, P < 0.0001 mCherry vs. hM4Di, P = 0.0021 DTA vs. hM4Di, P = 0.0773	P < 0.0001, F (3, 46) = 12.46
			mCherry = 13 mice	1.028e-008 ± 1.635e-009
			DTA = 12 mice	2.348e-009 ± 3.725e-010
			hM4Di = 13 mice	5.216e-009 ± 7.277e-010
	α （Control vs. mCherry vs. DTA vs. hM4Di）	one-way ANOVA with Fisher’s least significant difference (LSD) test	Control = 12 mice	4.937e-009 ± 6.437e-010	Control vs. mCherry, P = 0.0584 Control vs. DTA, P < 0.0001 Control vs. hM4Di, P < 0.0001 mCherry vs. DTA, P < 0.0001 mCherry vs. hM4Di, P = 0.0045 DTA vs. hM4Di, P = 0.0258	P < 0.0001, F (3, 46) = 19.50
			mCherry = 13 mice	3.832e-009 ± 4.046e-010
			DTA = 12 mice	8.543e-010 ± 1.090e-010
			hM4Di = 13 mice	2.165e-009 ± 2.672e-010
	β （Control vs. mCherry vs. DTA vs. hM4Di）	one-way ANOVA with Fisher’s least significant difference (LSD) test	Control = 12 mice	7.134e-009 ± 1.075e-009	Control vs. mCherry, P = 0.0182 Control vs. DTA, P < 0.0001 Control vs. hM4Di, P < 0.0001 mCherry vs. DTA, P = 0.0002 mCherry vs. hM4Di, P = 0.0171 DTA vs. hM4Di, P = 0.1133	P < 0.0001, F (3, 46) = 15.66
			mCherry = 13 mice	4.858e-009 ± 6.437e-010
			DTA = 12 mice	1.104e-009 ± 1.533e-010
			hM4Di = 13 mice	2.604e-009 ± 4.203e-010
	γ （Control vs. mCherry vs. DTA vs. hM4Di）	one-way ANOVA with Fisher’s least significant difference (LSD) test	Control = 12 mice	4.454e-009 ± 6.079e-010	Control vs. mCherry, P = 0.1400 Control vs. DTA, P < 0.0001 Control vs. hM4Di, P = 0.0141 mCherry vs. DTA, P = 0.0013 mCherry vs. hM4Di, P = 0.2897 DTA vs. hM4Di, P = 0.0221	P = 0.0002, F (3, 46) = 8.267
			mCherry = 13 mice	3.592e-009 ± 3.522e-010
			DTA = 12 mice	1.631e-009 ± 2.119e-010
			hM4Di = 13 mice	2.990e-009 ± 3.623e-010

## Sheet: Source data for Figure 1-9
Figure 1C			CaMKIIα+ & Slc17a7+ neurons	CaMKIIα+ & Slc32a1+ neurons
	mouse #1	slice 1 (40X)	80	0
		slice 2 (40X)	82	1
	mouse #2	slice 1 (40X)	85	1
		slice 2 (40X)	87	1
	mouse #3	slice 1 (40X)	84	1
		slice 2 (40X)	79	0
	total		497	4
	percentage		0.992	0.008
Figure 1E		mCherry						ChR2
	δ	7.94e-10	7.25e-10	6.59e-10	1.24e-09	1.33e-09	7.43e-10	2.11e-08	2.63e-08	3.52e-08	9.57e-08	4.3e-08	2.25e-08
	θ	5.48e-10	7.79e-10	8.84e-10	9.07e-10	9.65e-10	5.45e-10	3.88e-08	3.9e-08	6.09e-08	4.13e-08	2.59e-08	9.06e-09
	α	8.51e-10	9.43e-10	5.26e-10	9.99e-10	1.02e-09	1.41e-09	1.57e-08	1.98e-08	1.86e-08	7.55e-09	7.89e-09	2.63e-09
	β	4.35e-10	4.26e-10	3.48e-10	5.17e-10	3.98e-10	4.62e-10	1.49e-08	1.16e-08	1.01e-08	5.93e-09	5.66e-09	3.74e-09
	γ	9.77e-10	1.16e-09	7.1e-10	1.18e-09	1.04e-09	1.35e-09	7.57e-09	6e-09	6.33e-09	4.44e-09	4.37e-09	4.04e-09
Figure 1F		mCherry						ChR2
	Pre-light	0	0	0	0	0	0	0	0	0	0	0	0
	Light	0	0	0	0	0	0	6	5	6	5	5	6
Figure 1G		Surviving	Death
	mCherry	6	0
	ChR2	3	3
Figure 1I, left panel		mCherry						ChR2
	pre	1.02564	1.02998	0.909532	0.970906	1.04779	1.01855	1.03459	0.937082	1.05168	1.04543	1.43175	1.03042
		1.00961	0.986035	0.928292	0.943475	1.04716	1.0465	1.07012	0.97278	0.970847	1.0743	1.64903	1.0329
		0.923077	1.00092	1.15664	0.970906	1.02512	1.00303	0.969798	1.0531	1.01989	1.10621	1.1727	0.933582
		1.00961	1.00801	1.1036	1.01912	1.02512	1.08377	0.967708	0.968318	0.993552	1.04847	0.880223	1.03042
		0.967949	0.911604	1.05573	0.9335	0.97349	1.01855	0.947852	0.97278	0.925438	1.03328	0.763231	1.06394
		0.923077	0.959807	0.993628	0.914381	0.976009	0.931605	0.898736	0.968318	0.978113	0.92995	0.880223	0.901304
		1.05769	1.00801	0.973898	0.943475	1.0056	0.956447	1.09938	0.97278	1.01989	0.969458	0.816156	1.00186
		1.01282	1.05621	0.928292	1.01912	0.959008	0.956447	1.03877	1.13342	0.999001	1.03328	0.763231	1.0329
		1.02564	1.103	0.990394	0.967581	0.938228	1.00458	1.00324	1.0531	1.04441	0.863091	0.763231	1.00186
		1.04487	0.936415	0.95999	1.31754	1.00246	0.980514	0.969798	0.968318	0.997185	0.89652	0.880223	0.970826
	light	1.05769	1.00943	0.883656	1.44389	0.962156	0.98129	1.5383	1.00625	1.13704	1.85382	1.71588	1.30602
		1.02564	0.893174	0.883656	1.35328	0.896669	1.01855	1.67834	1.28737	1.28054	2.34615	3.07521	1.34699
		1.02564	0.827958	0.898535	1.31754	0.896669	1.00303	1.83927	1.68005	1.47489	2.27321	4.05571	1.68094
		0.967949	0.8953	0.88398	1.15628	0.959008	1.07988	2.04828	2.52566	1.53846	2.70931	4.85794	1.56797
		1.02564	0.917275	0.883656	1.12053	0.976009	1.12802	2.28655	3.15038	1.54391	3.14846	5.79944	1.52948
		1.05769	0.869072	0.883656	1.01912	0.916819	1.07134	2.3388	3.24186	2.5302	3.12718	6.039	1.8473
		1.10256	0.886794	0.849694	1.09061	0.848813	1.00458	2.28655	3.01651	2.73908	2.78985	6.27298	2.20484
		0.955128	0.827958	0.794062	1.07564	0.936969	1.10395	2.15069	3.23963	3.00427	2.50722	6.3844	2.39354
		1.14103	0.893174	0.9422	1.09809	0.89541	1.49678	2.15069	3.23963	3.09872	3.14846	7.10864	2.50031
		1.10256	0.935706	0.901122	1.07564	0.91493	1.40051	2.51019	3.45828	2.92435	2.88102	8.03343	2.84544
	post	1.10256	1.00092	0.899182	1.04738	0.917449	1.38033	2.46316	4.12762	3.15684	2.97827	7.1337	3.11359
		0.967949	0.955554	0.880098	1.04987	0.917449	1.4634	2.24475	5.12941	3.25674	3.02082	7.89694	3.33706
		1.00961	0.955554	0.828023	1.07564	0.936969	1.31977	2.19354	6.3253	3.05513	4.241	8.4234	3.33457
		0.967949	0.8953	0.828023	0.970906	0.889113	1.26388	2.51019	6.43017	3.2077	4.42486	7.25348	3.33457
		1.05769	0.8953	0.798266	0.970906	0.852591	1.18314	2.5081	6.85408	3.24766	5.03419	9.54596	2.6915
		1.09295	0.930035	0.7808	0.970906	0.89541	1.26388	2.92612	6.84516	3.38571	5.50068	10.727	3.0689
		1.04487	1.03211	0.811851	0.991687	0.896669	1.20798	2.98673	7.61267	2.93071	5.01444	10.2563	3.45127
		0.967949	1.05196	0.813145	0.991687	0.91493	1.15674	3.54896	7.30477	3.05513	4.72421	11.4986	4.05711
		0.967949	0.930035	0.839021	1.04738	0.91493	1.18236	3.27934	7.38063	2.93071	4.27291	11.1978	4.23588
		1.05128	1.02928	0.883656	0.967581	0.916819	1.18624	3.46222	7.88041	2.91708	5.09041	12.0195	3.86965
Figure 1I, right panel	pre	light	post
	1	2.08277	2.81231
	1	2.58456	6.58902
	1	2.12715	3.11434
	1	2.67847	4.43018
	1	5.33426	9.59526
	1	1.92228	3.44941
Figure 1K	Pre-light	mCherry	0	0	0	0	0	0
		ChR2	0	0	0	0	0	0
	Light	mCherry	0	0	0	0	0	0
		ChR2	100	100	100	100	100	100
Figure 2G	EEG amplititude	0.000206209	0.000241531	0.000310886	0.000496233	0.000654168	0.00070991	0.0008764	0.0010301	0.00115667	0.00118188	0.00144605	0.00147696	0.00154227	0.00159415	0.00170434	0.00192216	0.00199924	0.00208571	0.00225615	0.00229009	0.00243046	0.00247277	0.00263439	0.00267716	0.0028958	0.0032102	0.00344007	0.0034501	0.00346978	0.00371446	0.00390054	0.00395168	0.00433167	0.00434583	0.00443266	0.00448841	0.00451591	0.00459134	0.00469942	0.00508161	0.0054534	0.00558365	0.0056749	0.00578951	0.00594451	0.0059905	0.00601009	0.00607917
	△F/F	0.00166917	0.00172694	0.00212551	0.00237171	0.00266002	0.0028966	0.00321624	0.00358309	0.00383784	0.00428399	0.00438348	0.00472767	0.00495936	0.00514235	0.00525533	0.005273	0.0056854	0.00611339	0.00654486	0.00709431	0.00723052	0.00810904	0.00828846	0.0084316	0.00868824	0.00889128	0.00911239	0.00962525	0.00987573	0.0103679	0.0104871	0.0112404	0.0112858	0.0116756	0.0120613	0.0124298	0.0131518	0.013385	0.0145495	0.0146368	0.0155531	0.0157389	0.0161516	0.0163551	0.0164982	0.0167051	0.0167969	0.0173055
Figure 2K	EEG amplititude	0.009495	0.012338	0.01855	0.020574	0.021378	0.022027	0.024692	0.024875	0.024948	0.025008	0.027147	0.028193	0.03096	0.031147	0.031198	0.031311	0.03162	0.033316	0.033735	0.034322	0.034469	0.036933	0.03756	0.037902	0.040576	0.040692	0.041061	0.043328	0.043627	0.04372	0.043943	0.044726	0.045438	0.045876	0.046739	0.04703	0.047133	0.048991	0.049417	0.049947	0.050175	0.051637	0.051907	0.052012	0.052152	0.053042	0.053384	0.053466
	△F/F	0.006332	0.003504	0.003515	0.001514	-0.00246	-0.00523	-0.00397	0.000932	0.003048	0.003084	0.000724	-0.0018	-0.00684	-0.00023	0.005878	0.004655	0.001711	-0.0009	-0.00219	-0.00594	-0.01002	-0.00294	0.000533	0.002209	0.00109	-0.00094	-0.00296	-0.00454	-0.00017	-0.00032	-0.00321	-0.00572	-0.00987	-0.01562	-0.01031	-0.01154	-0.0105	-0.0152	-0.0182	-0.02255	-0.02693	-0.02588	-0.02987	-0.02831	-0.03081	-0.03404	-0.03238	-0.03379
Figure 3D		mCherry						ChR2
	δ	2.24e-09	3.89e-09	2.08e-09	3.69e-09	2.49e-09	1.94e-09	2.45e-09	4.4e-09	1.68e-09	3.81e-09	2.02e-09	1.74e-09
	θ	1.05e-09	1.93e-09	1.01e-09	1.55e-09	1.51e-09	9.22e-10	1.86e-09	3.25e-09	1.49e-09	2.48e-09	1.4e-09	1.32e-09
	α	8.75e-10	1.68e-09	4.91e-10	1.5e-09	1.17e-09	5.67e-10	9.09e-10	8.76e-10	7.19e-10	1.33e-09	8.53e-10	4.17e-10
	β	4.46e-10	6.52e-10	3.89e-10	7.78e-10	5.7e-10	3.75e-10	8.84e-10	6.33e-10	6.82e-10	1.12e-09	6.58e-10	3.72e-10
	γ	8.42e-10	1.37e-09	8.53e-10	1.18e-09	1e-09	6.96e-10	9.61e-10	1.12e-09	1.32e-09	1.39e-09	8.97e-10	5.84e-10
Figure 3E		mCherry						ChR2
	Pre-light	0	0	0	0	0	0	0	0	0	0	0	0
	Light	0	0	0	0	0	0	0	0	0	0	0	0
Figure 3G		mCherry								ChR2
	δ	1.53e-09	1.71e-09	2.12e-09	1.07e-09	1.02e-09	7.79e-10	2.42e-09	2.87e-09	2.94e-08	1e-07	1.26e-07	8.99e-08	1.78e-08	1.44e-07	1.95e-07	5.73e-08
	θ	1.48e-09	1.57e-09	1.67e-09	8.41e-10	1.52e-09	6.36e-10	1.08e-09	9.83e-10	4.67e-08	7.32e-08	6.31e-08	3.85e-08	1.85e-08	7.79e-08	8.41e-08	3.49e-08
	α	8.46e-10	7.93e-10	1.32e-09	4.51e-10	6.62e-10	5.66e-10	9.27e-10	7.35e-10	2.28e-08	2.04e-08	1.99e-08	1.26e-08	1.01e-08	2.49e-08	2.29e-08	1.56e-08
	β	5.43e-10	6.22e-10	6.61e-10	4.56e-10	5.04e-10	3.29e-10	5.57e-10	4.55e-10	3.8e-08	2.04e-08	2.11e-08	2.43e-08	1.97e-08	2.91e-08	2.79e-08	2.9e-08
	γ	1.12e-09	1.24e-09	1.46e-09	4.23e-09	9.07e-10	1.17e-09	1.18e-09	1.47e-09	1.8e-08	1.65e-08	1.47e-08	2.46e-08	1.83e-08	2.07e-08	2.07e-08	3.06e-08
Figure 3H		mCherry								ChR2
	Pre-light	0	0	0	0	0	0	0	0	0	0	0	0	0	0	0	0
	Light	0	0	0	0	0	0	0	0	5	5	5	5	5	5	5	5
Figure 3J		mCherry						ChR2
	δ	1.53e-09	1.71e-09	2.12e-09	1.07e-09	1.02e-09	7.79e-10	2.8e-08	2.1e-08	5.68e-08	3.84e-08	2.27e-08	1.87e-08	7.76e-08	1.15e-08
	θ	1.48e-09	1.57e-09	1.67e-09	8.41e-10	1.52e-09	6.36e-10	4.14e-08	4.08e-08	2.87e-08	1.96e-08	2.63e-08	2.43e-08	5.2e-08	3.61e-08
	α	8.46e-10	7.93e-10	1.32e-09	4.51e-10	6.62e-10	5.66e-10	2.04e-08	1.67e-08	7.25e-09	6.4e-09	1.21e-08	7.56e-09	2.6e-08	2.37e-08
	β	5.43e-10	6.22e-10	6.61e-10	4.56e-10	5.04e-10	3.29e-10	1.68e-08	9.72e-09	7.33e-09	5.86e-09	1.65e-08	1.38e-08	2.64e-08	2.47e-08
	γ	1.12e-09	1.24e-09	1.46e-09	4.23e-09	9.07e-10	1.17e-09	8.39e-09	7.75e-09	3.93e-09	4.01e-09	1.02e-08	1.04e-08	1.14e-08	1.66e-08
Figure 3K		mCherry								ChR2
	Pre-light	0	0	0	0	0	0			0	0	0	0	0	0
	Light	0	0	0	0	0	0	0	0	5	5	5	5	5	5	5	5
Figure 3M		mCherry							ChR2
	δ	1.55e-09	2.88e-09	1.01e-09	2.5e-09	1.35e-09	2.27e-09	1.28e-09	1.98e-08	1.37e-08	2.3e-08	2.16e-08	2.13e-08	1.19e-08	1.56e-08
	θ	7.43e-10	1.36e-09	8.97e-10	1.07e-09	9.59e-10	1.06e-09	8.67e-10	1.71e-08	1.28e-08	4.18e-08	4.33e-08	1.43e-08	1.14e-08	1.76e-08
	α	1e-09	1.18e-09	1.71e-09	1.54e-09	1e-09	1.51e-09	3.25e-10	1.62e-08	1.29e-08	1.77e-08	1.72e-08	9.37e-09	9.04e-09	8.56e-09
	β	3.6e-10	4.71e-10	6.17e-10	6.29e-10	2.84e-10	5.99e-10	2.19e-10	2.19e-08	3.07e-08	3.87e-08	1.65e-08	1.12e-08	1.16e-08	1.61e-08
	γ	7.86e-10	1.25e-09	2.18e-09	1.55e-09	6.16e-10	1.52e-09	5.5e-10	1.12e-08	1.27e-08	1.92e-08	8.46e-09	1.04e-08	5.09e-09	1.16e-08
Figure 3N		mCherry							ChR2
	Pre-light	0	0	0	0	0	0	0	0	0	0	0	0	0	0
	Light	0	0	0	0	0	0	0	5	5	5	5	5	5	5
Figure 3P		mCherry								ChR2
	δ	4.96e-10	1.28e-09	6.76e-10	1.46e-09	1.56e-09	8e-10	1.6e-09	1.6e-09	9.06e-10	4.76e-10	6.69e-10	4.89e-10	9.47e-10	5.68e-10	1.32e-09	4.28e-10
	θ	7.88e-10	8.33e-10	8.31e-10	1.09e-09	8.1e-10	8.58e-10	1.05e-09	6.63e-10	8.06e-10	7.87e-10	8.89e-10	6.09e-10	1.25e-09	2.2e-09	7.83e-10	6.57e-10
	α	3.91e-10	8.82e-10	2.09e-09	1.1e-09	1.62e-09	1.71e-09	1.13e-09	1.02e-09	4.7e-10	4.71e-10	9.03e-10	5.87e-10	9.89e-10	5.98e-10	1.58e-09	4.69e-10
	β	3.78e-10	5.6e-10	7.65e-10	8.18e-10	6.76e-10	4.77e-10	6.42e-10	6.14e-10	5.56e-10	5.42e-10	7.9e-10	7.8e-10	7.81e-10	6.23e-10	9.07e-10	5.74e-10
	γ	1.05e-09	1.61e-09	1.77e-09	2.48e-09	2.18e-09	1.3e-09	1.79e-09	2.07e-09	1.4e-09	1.33e-09	2.01e-09	1.7e-09	1.66e-09	1.34e-09	2.03e-09	1.56e-09
Figure 3Q		mCherry								ChR2
	Pre-light	0	0	0	0	0	0	0	0	0	0	0	0	0	0	0	0
	Light	0	0	0	0	0	0	0	0	0	0	0	0	0	0	0	0
Figure 4D		Pre-light						Light
	δ	5.42e-09	8.41e-10	2.39e-09	2.02e-09	9.85e-10	8.34e-10	3.83e-08	9.62e-09	1.39e-08	7.49e-09	2.55e-08	1.51e-08
	θ	2.27e-09	6.78e-10	9.94e-10	1.49e-09	1.32e-09	1.85e-09	1.81e-08	2.39e-08	2.47e-08	1e-08	1.62e-08	2.6e-08
	α	5.82e-10	1.17e-10	2.62e-10	3.47e-10	4.47e-10	1.78e-09	6.47e-09	2.65e-08	1.16e-08	9.62e-09	8.72e-09	1.32e-08
	β	5.31e-10	1.33e-10	2.64e-10	3.04e-10	3.17e-10	1.18e-09	2.15e-08	3.25e-08	2.49e-08	1.89e-08	1.44e-08	2.87e-08
	γ	1.66e-09	1.25e-09	2.41e-09	1.38e-09	1.82e-09	3.05e-09	2e-08	3.76e-08	2.54e-08	2.08e-08	1.11e-08	1.73e-08
Figure 4E	Pre-light	Light
	0	5
	0	5
	0	5
	0	5
	0	5
	0	5
Figure 4G		Pre-light						Light
	δ	2.95e-09	1.37e-09	1.46e-09	1.55e-09	1.04e-09	9.07e-10	3.08e-09	1.72e-09	1.24e-09	8.37e-10	7.53e-10	9.84e-10
	θ	1.15e-09	6.63e-10	2.14e-09	8.74e-10	7.25e-10	1.13e-09	1.13e-09	5.83e-10	1.74e-09	6.85e-10	2.8e-10	1.37e-09
	α	1.07e-09	7.21e-10	1.14e-09	4.15e-10	3.9e-10	3.5e-10	1.06e-09	6.2e-10	1.15e-09	3.51e-10	2.45e-10	3.91e-10
	β	1.2e-09	4.02e-10	9.84e-10	4e-10	3.77e-10	4.29e-10	1.3e-09	6.28e-10	9.64e-10	4.43e-10	3.73e-10	4.57e-10
	γ	2.33e-09	2.51e-09	2.21e-09	1.3e-09	1.67e-09	1.11e-09	2.28e-09	2.48e-09	2.06e-09	1.26e-09	1.97e-09	8.22e-10
Figure 4H	Pre-light	Light
	0	0
	0	0
	0	0
	0	0
	0	0
	0	0
Figure 4J		Pre-light						Light
	δ	7.8e-10	8.6e-10	1.59e-09	3.48e-09	1.68e-09	1.64e-09	1.03e-09	6.56e-10	9.17e-10	3.03e-09	1.03e-09	1.63e-09
	θ	9.58e-10	7.67e-10	1.94e-09	1.35e-09	5.31e-10	5.83e-10	7.72e-10	7.65e-10	1.48e-09	1.42e-09	5.59e-10	7.89e-10
	α	3.98e-10	3.18e-10	1.19e-09	1.26e-09	2.93e-10	6.24e-10	3.76e-10	2.62e-10	1.01e-09	1.01e-09	3.63e-10	8.95e-10
	β	4.46e-10	4.17e-10	9.92e-10	1.07e-09	3.77e-10	6.2e-10	4.39e-10	3.89e-10	1.14e-09	1.15e-09	4.82e-10	8.22e-10
	γ	1.23e-09	1.68e-09	2.31e-09	2.33e-09	1.81e-09	2.3e-09	1.05e-09	1.51e-09	2.26e-09	2.38e-09	2.46e-09	2.47e-09
Figure 4K	Pre-light	Light
	0	0
	0	0
	0	0
	0	0
	0	0
	0	0
Figure 5D		Control								DTA
	δ	2.14e-08	8.48e-08	3.1e-08	6.42e-08	4.3e-08	2.9e-08	9.71e-08	1.44e-08	2.94e-10	2.74e-09	3.3e-09	6.5e-09	2.01e-08	2.04e-08	2.15e-08	2.6e-08
	θ	3.86e-08	7.07e-08	6.26e-08	3.96e-08	2.59e-08	1.17e-08	4.23e-08	2.12e-08	8.83e-10	2.99e-09	2.96e-09	2.77e-09	6.14e-09	1.44e-08	1.03e-08	1.16e-08
	α	1.45e-08	1.21e-08	1.25e-08	1.13e-08	6.79e-09	3.38e-09	7.01e-09	5.67e-09	5.42e-10	1.08e-09	9.3e-10	7.18e-10	3.1e-09	4.05e-09	4.16e-09	3.74e-09
	β	1.57e-08	1.01e-08	1.73e-08	1.23e-08	6.77e-09	4.76e-09	6.74e-09	1.11e-08	7.95e-10	1.74e-09	2.39e-09	1.12e-09	5.43e-09	7.26e-09	9.02e-09	5.87e-09
	γ	7.47e-09	4.41e-09	9.11e-09	7.12e-09	4.37e-09	3.68e-09	4.52e-09	4.01e-09	2.21e-09	2.61e-09	4.02e-09	2.02e-09	5.02e-09	4.81e-09	4.23e-09	5.02e-09
Figure 5E	Control	DTA
	5	3
	5	1
	5	1
	6	1
	5	2
	5	3
	6	1
	5	1
Figure 5G		Control								DTA
	δ	3.13e-08	2.07e-08	5.61e-08	5.59e-08	5.95e-08	1.47e-08	1.68e-08	6.8e-08	2.48e-08	4.69e-08	3.36e-08	5.58e-08	3.31e-08	2.98e-08	5.44e-08	3.32e-08
	θ	4.68e-08	4.04e-08	2.85e-08	2.22e-08	5.93e-08	2.66e-08	1.26e-08	5.22e-09	1.94e-08	2.37e-08	3.24e-08	2.99e-08	1.17e-08	1.64e-08	3.12e-08	3.05e-08
	α	1.9e-08	1.65e-08	7.19e-09	7.33e-09	1.87e-08	1.9e-08	9.77e-09	2.89e-09	5.73e-09	4.85e-09	5.83e-09	7.46e-09	6.84e-09	5.85e-09	1.11e-08	3.23e-08
	β	2.32e-08	9.6e-09	7.28e-09	1.02e-08	3.11e-08	2.12e-08	9.21e-09	3.59e-09	7.54e-09	6.84e-09	8.99e-09	1.17e-08	1.41e-08	2e-08	1.58e-08	3.19e-08
	γ	9.04e-09	7.69e-09	3.91e-09	3.67e-09	8.99e-09	1.11e-08	8.44e-09	1.68e-09	4.43e-09	2.93e-09	6.39e-09	5.18e-09	1.45e-08	8.86e-09	6.94e-09	3.2e-08
Figure 5H	Control	DTA
	6	6
	5	5
	5	6
	6	5
	5	5
	5	6
	5	5
	5	5
Figure 5J		Control								DTA
	δ	2.14e-08	6.61e-08	2.49e-08	4.79e-08	6.32e-08	2.28e-08	7.46e-08	8.21e-08	8.56e-08	3.94e-08	6.68e-08	7.13e-08	7.23e-08	1.42e-08	3.02e-08	2.17e-08
	θ	3.94e-08	3.43e-08	1.56e-08	2.87e-08	4.08e-08	9.21e-09	7e-08	4.21e-08	6.96e-08	1.67e-08	4.12e-08	4.67e-08	2.19e-08	1.12e-08	6.18e-08	3.93e-08
	α	1.48e-08	1.61e-08	9.7e-09	7.47e-09	1.18e-08	2.68e-09	2.88e-08	1.68e-08	1.2e-08	1.04e-08	1.18e-08	1.92e-08	1.54e-08	3.33e-09	1.23e-08	1.48e-08
	β	1.6e-08	1.39e-08	1.17e-08	7.28e-09	1.27e-08	3.92e-09	2.52e-08	1.68e-08	9.99e-09	1.73e-08	1.27e-08	1.13e-08	2.34e-08	7.19e-09	1.72e-08	1.6e-08
	γ	7.62e-09	5.75e-09	1.08e-08	4.41e-09	7.35e-09	4.12e-09	1.27e-08	4.23e-09	4.37e-09	1.74e-08	7.36e-09	1.18e-08	5.55e-09	2.41e-09	9e-09	7.6e-09
Figure 5K	Control	DTA
	6	6
	5	5
	5	6
	5	5
	5	5
	5	5
	5	5
	5	5
Figure 6C	EGFP+&Slc17a7+ / EGFP+	mCherry+&Slc17a7+ / mCherry+	EGFP+&Slc32a1+ / EGFP+	mCherry+&Slc32a1+ / mCherry+	EGFP+&mCherry+ / EGFP+	EGFP+&mCherry+ / mCherry+
	100	100	0	0	95.8	85.6
	100	100	0	0	98.4	85.5
	100	100	0	0	98.9	88.6
	100	100	0	0	98.2	90.2
Figure 6F	ACSF	TTX	TTX+4-AP	TTX+4-AP+PTX
	61.9	0.6	122.1	1.8
	78.1	0	45.2	0.3
	103.1	2.4	61	1.8
	62.9	0	126.3	0
	250.2	0	210	0
	242.9	1.7	92.2	0.5
	182.5	0.6	102.5	0
	132.4	0	78.1	0
	169.1	6.1	133.1	0
	349.1	1.2	280.8	0
Figure 6J	EGFP+&Slc17a7+ / EGFP+	mCherry+&Slc17a7+ / mCherry+	EGFP+&Slc32a1+ / EGFP+	mCherry+&Slc32a1+ / mCherry+	EGFP+&mCherry+ / EGFP+	EGFP+&mCherry+ / mCherry+
	100	100	0	0	96.6	83.5
	100	100	0	0	97.5	84
	100	100	0	0	99.3	88.9
	100	100	0	0	98.2	95.3
Figure 6M	ACSF	TTX	TTX+4-AP	TTX+4-AP+PTX
	118.4	1.2	50	0
	72	0	61	1
	89.1	0.6	64.7	0
	221.6	0	150.1	1.8
	316.2	0	229.5	0
	277.1	3.7	211.8	0.6
	114.1	0	119.6	0
	128.2	0.6	42.7	0
	197.8	0	127	0
Figure 7B	Months elapsed	mCherry	DTA
	6	0
	6	0
	6	0
	6	0
	6	0
	6	0
	6	0
	6	0
	1		1
	1		1
	1		1
	2		1
	2		1
	2		1
	2		1
	2		1
Figure 7D	Months elapsed	mCherry	DTA
	6	0
	6	0
	6	0
	6	0
	6	0
	6	0
	6	0
	6	0
	2		1
	2		1
	3		1
	4		1
	6		0
	6		0
	6		0
	6		0
Figure 7E	mCherry	DTA
	0	6
	0	6
	0	6
	0	6
	0	5
	0	5
	0	5
	0	5
Figure 7G	Months elapsed	mCherry	DTA
	6	0
	6	0
	6	0
	6	0
	6	0
	6	0
	6	0
	1		1
	1		1
	1		1
	2		1
	2		1
	2		1
	2		1
Figure 7I	Months elapsed	mCherry	DTA
	6	0
	6	0
	6	0
	6	0
	6	0
	6	0
	6	0
	2		1
	3		1
	4		1
	6		0
	6		0
	6		0
	6		0
	6		0
Figure 7J	mCherry	DTA
	0	6
	0	6
	0	6
	0	5
	0	5
	0	5
	0	5
Figure 8D	vCA1	53.4634	50.726	55.1521
	Pir	8.87805	9.39013	9.22473
	aPVT	9.17073	8.61568	8.14524
	VMH shell	6.14634	5.71152	7.06575
	BNST	5.07317	5.90513	4.7105
	MePD	5.46342	4.84027	4.61236
	CeA	4.78049	5.22749	3.14033
	MePV	3.31707	5.13069	3.63101
	LA	2.34146	2.51694	2.06084
	IC	1.36585	1.93611	2.25712
Figure 8I		mCherry							ChR2
	δ	1.88e-09	2.77e-09	8.1e-10	1.42e-09	2.53e-09	2.13e-09	1.09e-09	3.93e-08	4.02e-08	6.55e-09	1.5e-08	2e-08	2.19e-08	2.18e-08
	θ	5.22e-10	8.93e-10	2.75e-10	6.05e-10	5.85e-10	1.4e-09	8.13e-10	3.49e-08	2.47e-08	8.08e-09	1.36e-08	1.58e-08	1.75e-08	2.08e-08
	α	2.55e-10	4.03e-10	1.59e-10	5.02e-10	2.55e-10	5.56e-10	2.7e-10	1.2e-08	7.26e-09	6.08e-09	6.33e-09	5.85e-09	9.67e-09	8.07e-09
	β	3.51e-10	3.41e-10	1.73e-10	4.57e-10	2.67e-10	4.33e-10	2.92e-10	2.38e-08	6.4e-09	1.12e-08	1.28e-08	1.28e-08	1.25e-08	9.1e-09
	γ	1.07e-09	7.68e-10	5.63e-10	1.2e-09	7.71e-10	6.46e-10	6.5e-10	1.93e-08	5.55e-09	7.64e-09	6.2e-09	1.47e-08	1.2e-08	8.79e-09
Figure 8J		mCherry							ChR2
	Pre-light	0	0	0	0	0	0	0	0	0	0	0	0	0	0
	Light	0	0	0	0	0	0	0	5	5	5	5	5	5	5
Figure 9D	Control	DTA
	5	2.9
	4.8	3.6
	3.6	3
	4.5	3.6
	4.8	2.6
	4	2
	5	2
	5	2.3
	5	2.3
	5.25	2
	5.2	2.2
	6	2.2
Figure 9E		Surviving	Death
	Control	8	4
	DTA	12	0
Figure 9F		Control												DTA lesion
	δ	5.83e-09	3.21e-08	1.38e-08	1e-08	2.87e-08	4.86e-08	7.44e-08	3.14e-08	1.22e-08	2.72e-08	2.03e-08	7.55e-09	3.73e-09	7.58e-09	7.31e-09	2.68e-09	3.58e-09	1.01e-08	5.58e-09	9.88e-09	5.06e-09	1.43e-09	3.01e-09	3.13e-09
	θ	3.78e-09	1.31e-08	5.68e-09	6.36e-09	9.82e-09	1.33e-08	1.93e-08	1.34e-08	1.05e-08	1.09e-08	6.95e-09	1.29e-08	1.74e-09	3.77e-09	3.6e-09	8.92e-10	1.21e-09	3.6e-09	1.87e-09	3.62e-09	4.09e-09	5.47e-10	1.31e-09	1.93e-09
	α	2.41e-09	6.74e-09	2.02e-09	3.4e-09	5.69e-09	4.66e-09	6.98e-09	5.64e-09	5.43e-09	4.27e-09	2.4e-09	9.6e-09	8.38e-10	1.08e-09	1.04e-09	3.26e-10	6.12e-10	1.23e-09	8.12e-10	1.42e-09	1.36e-09	2.94e-10	6.6e-10	5.79e-10
	β	3.44e-09	1.23e-08	2.77e-09	4.17e-09	1.05e-08	5.62e-09	9.18e-09	8.58e-09	5.68e-09	7.4e-09	2.47e-09	1.35e-08	7.13e-10	8.66e-10	1.41e-09	3.01e-10	6.24e-10	1.95e-09	9.99e-10	1.84e-09	1.71e-09	5.79e-10	1.21e-09	1.05e-09
	γ	2.79e-09	4.1e-09	1.98e-09	2.68e-09	5.26e-09	4.56e-09	4.73e-09	6.47e-09	2.78e-09	8.46e-09	2.3e-09	7.34e-09	9.24e-10	1.78e-09	1.17e-09	3.12e-10	1.83e-09	2.17e-09	2.44e-09	2.77e-09	1.39e-09	7.9e-10	2.26e-09	1.73e-09
Figure 9I	Control	DTA
	280	57
	644	131
	422	78
	827	225
	261	27
	186	79
	294	217
	707	71
Figure 9K		No GS observation	GS observation
	Control	4	4
	DTA	8	0
[truncated: 952 more columns]

## Sheet: Source data for Figure S1-11
Figure S1C		Pre-light						Light
	δ	2.45e-09	1.43e-09	3.35e-09	3.91e-09	2.98e-09	1.89e-09	1.52e-09	9.8e-10	2.01e-09	2.03e-09	2.36e-09	3.05e-09
	θ	8.94e-10	5.31e-10	1.74e-09	1.55e-09	9.3e-10	9.61e-10	8.85e-10	6.12e-10	1.26e-09	1.65e-09	1.22e-09	1.11e-09
	α	1.09e-09	7.43e-10	1.75e-09	1.2e-09	8.4e-10	6.11e-10	8.75e-10	5.56e-10	1.44e-09	8.87e-10	7.85e-10	8.48e-10
	β	7.75e-10	4.78e-10	9.76e-10	7e-10	7.81e-10	4.34e-10	1.01e-09	7.74e-10	1.29e-09	7.88e-10	1.05e-09	6.49e-10
	γ	2.27e-09	1.21e-09	2.08e-09	1.28e-09	1.64e-09	1.3e-09	2.06e-09	1.39e-09	1.97e-09	1.19e-09	1.64e-09	1.62e-09
Figure S1D	Pre-light	Light
	0	0
	0	0
	0	0
	0	0
	0	0
	0	0
Figure S2C	BNST	CeA	IC	mPFC	VMH shell
	36.9	34	22.1	3.8	3.2
	37.7	33.4	21.5	3.6	3.8
	39	30.7	23.3	3.7	3.3
Figure S3C			mCherry+	GFP+	mCherry+&GFP+
	mouse #1	slice 1 (10X)	193	128	124.798
		slice 2 (10X)	217	110	106.535
		slice 3 (10X)	181	122	121.754
		slice 4 (10X)	188	137	132.407
	mouse #2	slice 1 (10X)	231	177	173.499
		slice 2 (10X)	216	148	144.583
		slice 3 (10X)	192	153	146.105
		slice 4 (10X)	209	156	147.626
	mouse #3	slice 1 (10X)	187	144	135.451
		slice 2 (10X)	185	152	140.017
		slice 3 (10X)	191	160	155.236
		slice 4 (10X)	177	159	153.714
	total		2367	1746	1682
	percentage				0.69
Figure S3F			mCherry+	GFP+	mCherry+&GFP+
	mouse #1	slice 1 (10X)	190	125.56	116
		slice 2 (10X)	224	141	136
		slice 3 (10X)	182	128	117
		slice 4 (10X)	189	126.888	121
	mouse #2	slice 1 (10X)	243	169	151
		slice 2 (10X)	223	137	133
		slice 3 (10X)	178	131	117
		slice 4 (10X)	199	127	118.553
	mouse #3	slice 1 (10X)	189	124	118
		slice 2 (10X)	190	117	104
		slice 3 (10X)	194	142	134
		slice 4 (10X)	174	129	121
	total		2375	1597	1487
	percentage				0.6
Figure S3I			mCherry+	GFP+	mCherry+&GFP+
	mouse #1	slice 1 (10X)	116	82	73
		slice 2 (10X)	131	98	88
		slice 3 (10X)	124	92	87
		slice 4 (10X)	143	98	89
	mouse #2	slice 1 (10X)	180	122	116
		slice 2 (10X)	152	121	110
		slice 3 (10X)	149	109	103
		slice 4 (10X)	159	113	104
	mouse #3	slice 1 (10X)	142	113	104.827
		slice 2 (10X)	161	105	98
		slice 3 (10X)	157	104	96.4782
		slice 4 (10X)	159	107	102
	total		1773	1264	1171
	percentage				0.63
Figure S3K	mCherry+ & Slc17a7+ / mCherry+	mCherry+&Slc17a7+ / Slc17a7+
	100	75.5
	100	74.9
	100	76.5
Figure S3M	mCherry+& Slc32a1+ / mCherry+	mCherry+& Slc32a1+ / Slc32a1+
	0	0
	0	0
	0	0
Figure S4C		Pre-light						Light
	δ	1.07e-09	1.9e-09	3.15e-09	2.04e-09	4.75e-09	2.94e-09	9.87e-10	1.55e-09	2.07e-09	7.25e-10	1.36e-09	2.76e-09
	θ	6.29e-10	6.42e-10	1.87e-09	1.21e-09	1.54e-09	9.86e-10	6.9e-10	6.74e-10	1.23e-09	1.28e-09	9.14e-10	9.07e-10
	α	8.38e-10	6.6e-10	1.87e-09	9.32e-10	8.33e-10	6.91e-10	6.84e-10	5.76e-10	1.18e-09	5.67e-10	3.44e-10	8.51e-10
	β	5.95e-10	6.13e-10	1.05e-09	5.56e-10	1.06e-09	4.58e-10	7.34e-10	7.16e-10	1.12e-09	7.42e-10	7.36e-10	5.39e-10
	γ	1.83e-09	1.26e-09	1.91e-09	9.72e-10	1.86e-09	1.47e-09	1.55e-09	1.51e-09	1.69e-09	8.98e-10	1.14e-09	1.32e-09
Figure S1D	Pre-light	Light
	0	0
	0	0
	0	0
	0	0
	0	0
	0	0
Figure S5A	pBLA-IC	pBLA-BNST	pBLA-CeA
	6.22	5.92	6.08
	8.57	9.56	5.295
	5.42	5.69	9.41
	3.695	4.19	4.97
	5.015	2.76	6.23
	2.7	4.7	2.95
	4.145	8.38	8.03
	5.105	6.015
Figure S5B	pBLA-IC	pBLA-BNST	pBLA-CeA
	29.4	30.15	53.2
	37.7	45.35	30
	30.38	34.15	33.95
	67.65	47.05	27.58
	45.4	41.85	48.1
	38.05	69.2	34.05
	35.65	35.35	34.25
	34.72	33.05
Figure S6B	BNST	CeA
	99.3	100
	100	100
	99.5	100
Figure S7C	mCherry	ChR2
	-0.06442	0.886527
	0.026508	1.12297
	0.159898	0.533572
	-0.05987	0.751222
		0.694069
		1.30116
Figure S8C		Pre-light						Light
	δ	3.72e-09	1.51e-09	1.84e-09	3.47e-09	6.91e-09	2.15e-09	4.79e-09	2.01e-09	1.34e-09	3.63e-09	4.49e-09	1.3e-09
	θ	8.55e-10	5.72e-10	6.95e-10	8.7e-10	1.38e-09	5.89e-10	1.53e-09	1.41e-09	5.64e-10	1.15e-09	1.82e-09	4.34e-10
	α	1.15e-09	2.29e-09	5.11e-10	1.11e-09	1.03e-09	5.07e-10	1.23e-09	2.09e-09	5.02e-10	1.81e-09	1.31e-09	5.35e-10
	β	6.17e-10	6.59e-10	5.14e-10	4.34e-10	6.39e-10	2.81e-10	7.41e-10	1.03e-09	4.43e-10	7.21e-10	9.24e-10	3.9e-10
	γ	1.55e-09	1.55e-09	3.67e-09	1.56e-09	1.95e-09	1.55e-09	1.94e-09	1.92e-09	3.22e-09	1.62e-09	2.09e-09	1.76e-09
Figure S8D	Pre-light	Light
	0	0
	0	0
	0	0
	0	0
	0	0
	0	0
Figure S8G		Pre-light							Light
	δ	6.08e-10	3.42e-10	6.09e-10	5.67e-10	5.83e-10	7.87e-10	4.74e-10	4.75e-10	4.08e-10	4.76e-10	6.02e-10	5.99e-10	9.43e-10	4.57e-10
	θ	5.04e-10	3.15e-10	3.16e-10	3.03e-10	4.82e-10	5.11e-10	4.99e-10	4.81e-10	3.35e-10	3.45e-10	3.46e-10	5.42e-10	5.72e-10	4.14e-10
	α	2.17e-10	2.53e-10	2.47e-10	3.17e-10	4.12e-10	3.27e-10	2.01e-10	2.55e-10	2.43e-10	1.91e-10	3.5e-10	3.94e-10	3.05e-10	2.62e-10
	β	2.66e-10	1.88e-10	2.21e-10	2.17e-10	4.17e-10	3.32e-10	2.7e-10	2.64e-10	2.22e-10	2.15e-10	4.8e-10	7.37e-10	3.72e-10	2.77e-10
	γ	7.61e-10	3.93e-10	5.91e-10	7.2e-10	8.8e-10	8.72e-10	7.08e-10	8.47e-10	3.8e-10	5.4e-10	7.45e-10	8.9e-10	9.6e-10	7.06e-10
Figure S8H	Pre-light	Light
	0	0
	0	0
	0	0
	0	0
	0	0
	0	0
	0	0
Figure S10D	mCherry	hM4Di
	5	2.5
	5	3.5
	5	2.56
	5	2.71
	3.43	2.4
	3.43	2.4
	3.67	2.2
	4.67	2.67
	3.75	3.29
	3.67	2.29
	3.8	2.33
	3.8	3.2
	4.4	4.4
Figure S10E		Surviving	Death
	mCherry	11	2
	hM4Di	13	0
Figure S10F		Control												mCherry													DTA												hM4Di
	δ	5.83e-09	3.21e-08	1.38e-08	1e-08	2.87e-08	4.86e-08	7.44e-08	3.14e-08	1.22e-08	2.72e-08	2.03e-08	7.55e-09	3.06e-08	4.2e-08	8.67e-08	1.87e-08	1.31e-08	7.16e-08	1.99e-08	1.12e-08	6.22e-09	2.33e-08	2.31e-08	1.66e-08	1.73e-08	3.73e-09	7.58e-09	7.31e-09	2.68e-09	3.58e-09	1.01e-08	5.58e-09	9.88e-09	5.06e-09	1.43e-09	3.01e-09	3.13e-09	1.65e-08	1.66e-08	3.18e-09	4.21e-08	6.72e-09	1.24e-08	1.23e-08	2.37e-08	8e-09	8.91e-09	1.23e-08
	θ	3.78e-09	1.31e-08	5.68e-09	6.36e-09	9.82e-09	1.33e-08	1.93e-08	1.34e-08	1.05e-08	1.09e-08	6.95e-09	1.29e-08	5.94e-09	1.26e-08	1.99e-08	4.74e-09	6.92e-09	2.51e-08	8.39e-09	6.64e-09	6.22e-09	8.76e-09	9.86e-09	8.6e-09	1e-08	1.74e-09	3.77e-09	3.6e-09	8.92e-10	1.21e-09	3.6e-09	1.87e-09	3.62e-09	4.09e-09	5.47e-10	1.31e-09	1.93e-09	6.22e-09	6.58e-09	1.03e-09	8.98e-09	3.32e-09	3.51e-09	4.26e-09	1.1e-08	6.53e-09	4.4e-09	3.59e-09
	α	2.41e-09	6.74e-09	2.02e-09	3.4e-09	5.69e-09	4.66e-09	6.98e-09	5.64e-09	5.43e-09	4.27e-09	2.4e-09	9.6e-09	3.15e-09	4.21e-09	6.34e-09	2.22e-09	4.98e-09	6.47e-09	4.49e-09	3.13e-09	3.31e-09	3.07e-09	2.23e-09	2.02e-09	4.2e-09	8.38e-10	1.08e-09	1.04e-09	3.26e-10	6.12e-10	1.23e-09	8.12e-10	1.42e-09	1.36e-09	2.94e-10	6.6e-10	5.79e-10	2.59e-09	2.5e-09	5.77e-10	2.57e-09	1.63e-09	1.79e-09	2.05e-09	3.69e-09	4.19e-09	1.97e-09	1.38e-09
	β	3.44e-09	1.23e-08	2.77e-09	4.17e-09	1.05e-08	5.62e-09	9.18e-09	8.58e-09	5.68e-09	7.4e-09	2.47e-09	1.35e-08	4.48e-09	5.76e-09	6.65e-09	3.84e-09	8.15e-09	6.81e-09	9.3e-09	3.68e-09	3.92e-09	3.32e-09	1.86e-09	1.68e-09	3.7e-09	7.13e-10	8.66e-10	1.41e-09	3.01e-10	6.24e-10	1.95e-09	9.99e-10	1.84e-09	1.71e-09	5.79e-10	1.21e-09	1.05e-09	1.94e-09	2.75e-09	8.57e-10	2.91e-09	1.51e-09	2.21e-09	2.01e-09	5.58e-09	5.84e-09	3.1e-09	1.41e-09
	γ	2.79e-09	4.1e-09	1.98e-09	2.68e-09	5.26e-09	4.56e-09	4.73e-09	6.47e-09	2.78e-09	8.46e-09	2.3e-09	7.34e-09	2.57e-09	4.59e-09	4.37e-09	2.89e-09	4.61e-09	3.22e-09	6.1e-09	3.98e-09	4.01e-09	4.26e-09	1.71e-09	1.68e-09	2.71e-09	9.24e-10	1.78e-09	1.17e-09	3.12e-10	1.83e-09	2.17e-09	2.44e-09	2.77e-09	1.39e-09	7.9e-10	2.26e-09	1.73e-09	2.44e-09	3.03e-09	1.55e-09	2.81e-09	3.24e-09	3.07e-09	2.59e-09	5.53e-09	5.6e-09	3.44e-09	1.64e-09
[truncated: 2 more columns]
